# Supplementary material for: Adult conjunctivitis secondary to dual infection with Chlamydia trachomatis and Neisseria gonorrhoeae - A case report
Source: Am J Ophthalmol Case Rep. 2018 Nov 14;13:6–8. doi: 10.1016/j.ajoc.2018.11.009 (PMC6247407; doi:10.1016/j.ajoc.2018.11.009)
Supplement: Data Profile [file mmc1.xml]

<?xml version="1.0" encoding="UTF-8" standalone="no"?><data:data><datasets><author>jaya.chidambaram@lshtm.ac.uk</author><type>0</type><dataset><value>1</value><reason>Data will be made available on request</reason><comments/></dataset></datasets></data:data>
